# Supplementary material for: Preparation, Characterization and Evaluation of Organogel-Based Lipstick Formulations: Application in Cosmetics
Source: Gels. 2021 Jul 19;7(3):97. doi: 10.3390/gels7030097 (PMC8293262; doi:10.3390/gels7030097)
Supplement: Supplementary file 1 [file gels-07-00097-s001.zip]

Archive with 1 entries (1 files):
- gels-1255378-supplementary.pdf
